# Supplementary material for: Shared genetic risk between anorexia nervosa and cardiovascular disease events: Evidence from genome‐wide association studies
Source: Brain Behav. 2024 Jan 28;14(2):e3294. doi: 10.1002/brb3.3294 (PMC10897497; doi:10.1002/brb3.3294)
Supplement: Supplementary file 1 — Table S1. Linkage disequilibrium score regression results. [file BRB3-14-e3294-s001.xlsx]

## Sheet: Table S1
Table S1. Linkage disequilibrium score regression results.
Trait	q (FDR-p)	p	rg	se (rg)	z	h2	se (h2)	int (h2)	se (int_h2)	int (gcov)	se (int_gcov)
Anorexia nervosa
Anorexia nervosa with binge eating	9.9552e-33	2.4888e-33	0.8084	0.0672	12.0294	0.2091	0.0385	1.003	0.0077	0.4238	0.0073
Anorexia nervosa without binge eating	1.48095e-30	4.2313e-31	0.8618	0.0743	11.5977	0.2058	0.0468	0.9981	0.0091	0.3973	0.0075
Coronary artery disease	0.0843111	0.0542	-0.0598	0.0311	-1.9254	0.1264	0.0106	1.018	0.0283	0.008	0.0077
Heart failure	0.0406	0.0232	-0.1125	0.0495	-2.27	0.0079	0.0007	1.0115	0.0103	0.0219	0.0063
Stroke	0.162547	0.1103	-0.0864	0.0541	-1.5969	0.0127	0.0013	1.0451	0.0088	0.0235	0.0067
Atrial fibrillation	0.534464	0.4772	0.0235	0.033	0.7109	0.0354	0.0033	1.0458	0.0398	0.0189	0.0067
Myocardial infarction	0.008	0.004	-0.097	0.0337	-2.8771	0.0327	0.0027	0.9875	0.0202	0.0136	0.0067
Anorexia nervosa with binge eating
Anorexia nervosa without binge eating	1.22974e-05	5.7095e-06	0.8149	0.1796	4.5369	0.2086	0.0467	1.0025	0.0085	0.0128	0.006
Coronary artery disease	0.304533	0.2284	-0.0629	0.0522	-1.2044	0.1329	0.0105	0.9956	0.0229	-0.0044	0.007
Heart failure	0.608139	0.5647	-0.0495	0.0859	-0.5758	0.0079	0.0007	1.0134	0.0092	0.0001	0.0056
Stroke	0.2114	0.151	-0.126	0.0878	-1.436	0.0135	0.0013	1.0382	0.0084	0.0057	0.0055
Atrial fibrillation	0.7081	0.7081	0.0211	0.0563	0.3744	0.0373	0.0033	1.0273	0.0313	0.0085	0.0062
Myocardial infarction	0.01792	0.0096	-0.1471	0.0568	-2.5889	0.0348	0.0028	0.9677	0.0174	0.0023	0.0064
Anorexia nervosa without binge eating
Coronary artery disease	0.490233	0.4202	-0.0414	0.0513	-0.8061	0.1333	0.0103	0.9945	0.0231	-0.0084	0.006
Heart failure	0.311436	0.2447	-0.0973	0.0836	-1.1634	0.0079	0.0007	1.0137	0.0092	0.0025	0.0051
Stroke	0.0532	0.0323	-0.202	0.0944	-2.1403	0.0136	0.0013	1.0378	0.0085	0.0009	0.0058
Atrial fibrillation	0.699793	0.6748	0.0251	0.0598	0.4196	0.0375	0.0033	1.0267	0.032	0.0068	0.0057
Myocardial infarction	0.421217	0.346	-0.0527	0.0559	-0.9424	0.0347	0.0028	0.9695	0.0176	-0.0089	0.0054
Coronary artery disease
Heart failure	3.3824e-93	2.416e-94	0.6772	0.0329	20.6062	0.008	0.0007	1.0069	0.007	0.1123	0.0063
Stroke	1.16767e-46	1.6681e-47	0.5404	0.0373	14.478	0.0128	0.0012	1.0408	0.0069	0.0221	0.0017
Atrial fibrillation	5.66465e-11	2.2254e-11	0.1555	0.0232	6.6904	0.0365	0.0033	1.018	0.0225	0.0916	0.0055
Myocardial infarction	0	0	0.969	0.0057	170.212	0.0338	0.0023	0.9654	0.0114	0.7042	0.0129
Heart failure
Stroke	1.02807e-20	3.3045e-21	0.5397	0.0571	9.4526	0.013	0.0012	1.0389	0.0068	0.0414	0.0051
Atrial fibrillation	3.06549e-36	6.5689e-38	0.504	0.0392	12.8708	0.0362	0.0032	1.0227	0.0243	0.1368	0.0072
Myocardial infarction	7.39471e-69	7.9229e-70	0.6854	0.0388	17.6641	0.0333	0.0023	0.9724	0.0122	0.0939	0.0061
Stroke
Atrial fibrillation	1.04065e-16	3.7166e-17	0.3012	0.0358	8.4215	0.0365	0.0033	1.0174	0.023	0.0065	0.0009
Myocardial infarction	1.98044e-36	3.5365e-37	0.5312	0.0417	12.7402	0.0337	0.0023	0.9669	0.0115	0.0392	0.0055
Atrial fibrillation
Myocardial infarction	5.61587e-06	2.4068e-06	0.1247	0.0264	4.7159	0.0338	0.0023	0.9656	0.0114	0.0677	0.0057
Note: FDR=false discovery rate. gcov=genetic covariance. h2=heritability. int=intercept. rg=genetic correlation. se=standard error. Bolded values represent significant genetic correlations. (q<0.05)
Significant genetic correlations between anorexia nervosa-related phenotypes and cardiovascular disease events are highlighted in blue.
LDSC intercept for the genetic covariance was calculated to provide evidence about sample overlap across two phenotypes.
